# Supplementary material for: OsMLP423 Is a Positive Regulator of Tolerance to Drought and Salt Stresses in Rice
Source: Plants (Basel). 2022 Jun 23;11(13):1653. doi: 10.3390/plants11131653 (PMC9269302; doi:10.3390/plants11131653)
Supplement: Supplementary file 1 [file plants-11-01653-s001.zip]

Archive with 1 entries (1 files):
- plants-1741831-supplementary.xlsx
