# Supplementary material for: OsMLP423 Is a Positive Regulator of Tolerance to Drought and Salt Stresses in Rice
Source: Plants (Basel). 2022 Jun 23;11(13):1653. doi: 10.3390/plants11131653 (PMC9269302; doi:10.3390/plants11131653)
Supplement: Supplementary file 1 [file plants-11-01653-s001.zip › plants-1741831-supplementary.xlsx]

## Sheet: Sheet1
Table S1. All primers for the assays
UBQ-F	5'-ACA ACT GGG ACG ACA TGG AG-3'
UBQ-R	5'-GCC ACA TAC ATT GCT GGT GC-3'
OsMLP423 -F	5'-AGC CGT ACA GTT CCA ACC AG-3'
OsMLP423 -R	5'-AAT GTC CTC GAC AGA GCA CC-3'
OsMLP423-OE-F	5’-cgaacgatagccggtacccATGGCGTCCAAGGTTGAGC-3’
OsMLP423-OE-R	5’- cgtacgagatctgggatccGTTCTTGAGGAGGTAGTCGTCGA-3’
OsMLP423-GUS-F	5'-acctgcaggcatgcaagcttAAATCATGCCATCCACTTCTTCA-3'
OsMLP423-GUS-R	5'-ttaccctcagatctacccatggAGCACACACACAGGACGGGG-3'
OsMLP423-GFP-F	5’-gagctcggtacccgcggatccgATGCGAAGGAGCAAGTGGTG-3’
OsMLP423-GFP-R	5’-cttgctcaccatggactagtcCTTGGCCTCTCTCTCGTCG-3’
OsNCED1-RT-F	5’-TCCAGTCACAGCACCAATGATAC-3’
OsNCED1-RT-F	5’-TGTTCCACA GTAACTCGTAATTTCG-3’
OsNCED3-RT-F	5’-CCCCTCCCAAACCATCCAAACCGA-3’
OsNCED3-RT-F	5’-TGTGAGCATATCCTGGCGTCGTGA-3’
OsNCED4-RT-F	5’-GATTGCACGGCACCTTCATT-3’
OsNCED4-RT-R	5’-CTCTGTAATTTGATTTTTCACTGGCTAAT-3’
OsRAB16-RT-F	5’-CACACCACAGCAAGAGCTAAGTG-3’
OsRAB16-RT-R	5’-TGGTGCTCCATCCTGCTTAAG-3’
OsLEA3-RT-F	5’-TGAAGAGCACGGTGGTCGG-3’
OsLEA3-RT-R	5’-GGCAGAGGTGTCCTTGTTGG-3’
OsABA8ox2-RT-F	5’-CTACTGCTGATGGTGGCTGA-3’
OsABA8ox2-RT-R	5’-CCCATGGCCTTTGCTTTAT-3’
OsABA8ox3-RT-F	5’-AGTACAGCCCATTCCCTGTG-3’
OsABA8ox3-RT-R	5’-ACGCCTAATCAAACCATTGC-3’
OsRAB21-RT-F	CACACCACAGCAAGAGCTAAGTG
OsRAB21-RT-R	TGGTGCTCCATCCTGCTTAAG
OsLEA3-RT-F	TGAAGAGCACGGTGGTCGG
OsLEA3-RT-R	GGCAGAGGTGTCCTTGTTGG
